# Supplementary material for: Functional Inactivation of PAX4 Results in Disrupted Endocrine Pancreas Development and Neonatal Diabetes in Pigs
Source: Int J Mol Sci. 2026 Jun 23;27(13):5651. doi: 10.3390/ijms27135651 (PMC13361469; doi:10.3390/ijms27135651)
Supplement: Supplementary file 1 [file ijms-27-05651-s001.zip]

Archive with 1 entries (1 files):
- ijms-4362878-supplementary.pdf
